# Supplementary material for: “Out of the Can”: A Draft Genome Assembly, Liver Transcriptome, and Nutrigenomics of the European Sardine, Sardina pilchardus
Source: Genes (Basel). 2018 Oct 9;9(10):485. doi: 10.3390/genes9100485 (PMC6210256; doi:10.3390/genes9100485)
Supplement: Supplementary file 1 [file genes-09-00485-s001.zip]

Archive with 9 entries (8 files):
- Supplementary File 4.zip
- __MACOSX/
- __MACOSX/._Supplementary File 4.zip
- Supplementary File 3.zip
- __MACOSX/._Supplementary File 3.zip
- Supplementary File 1.docx
- __MACOSX/._Supplementary File 1.docx
- Supplementary File 2.xls
- __MACOSX/._Supplementary File 2.xls
